# Supplementary material for: Development of a New Application-Based Chewing Efficiency Test (Mini Dental Assessment) and Its Evaluation by Nursing Staff in Geriatric Care: A Pilot Study
Source: Int J Environ Res Public Health. 2021 Nov 12;18(22):11889. doi: 10.3390/ijerph182211889 (PMC8625330; doi:10.3390/ijerph182211889)
Supplement: Supplementary file 1 [file ijerph-18-11889-s001.zip]

Archive with 1 entries (1 files):
- ijerph-1430107-supplementary.pdf
